# Supplementary material for: Review of treehopper genus Elaphiceps Buckton, 1903 (Hemiptera, Membracidae, Centrotinae), with the first description of the male of E. brachyspinus Yuan & Chou, 1988
Source: Zookeys. 2026 Jul 3;1284:113–28. doi: 10.3897/zookeys.1284.181440 (PMC13354987; doi:10.3897/zookeys.1284.181440)
Supplement: XML Treatment for Elaphiceps [file zookeys.1284.181440-treatment1.xml]

<!DOCTYPE tp:taxon-treatment
  PUBLIC "-//TaxonX//DTD Taxonomic Treatment Publishing DTD v0 20100105//EN" "tax-treatment-NSO.dtd">
<tp:taxon-treatment xmlns:tp="http://www.plazi.org/taxpub"><tp:treatment-meta><kwd-group><label>Taxon classification</label><kwd>
              <named-content content-type="kingdom">Animalia</named-content>
            </kwd><kwd>
              <named-content content-type="order">Hemiptera</named-content>
            </kwd><kwd>
              <named-content content-type="family">Membracidae</named-content>
            </kwd></kwd-group><mixed-citation publication-type="journal"><person-group><name><surname>Li</surname><given-names>Feng-E</given-names></name><name><surname>Long</surname><given-names>Jian-Kun</given-names></name><name><surname>Chang</surname><given-names>Zhi-Min</given-names></name><name><surname>Yang</surname><given-names>Lin</given-names></name><name><surname>Chen</surname><given-names>Xiang-Sheng</given-names></name></person-group><article-title>Review of treehopper genus <italic><tp:taxon-name><tp:taxon-name-part taxon-name-part-type="genus" reg="Elaphiceps">Elaphiceps</tp:taxon-name-part></tp:taxon-name></italic> Buckton, 1903 (<tp:taxon-name><tp:taxon-name-part taxon-name-part-type="order" reg="Hemiptera">Hemiptera</tp:taxon-name-part></tp:taxon-name>, <tp:taxon-name><tp:taxon-name-part taxon-name-part-type="family" reg="Membracidae">Membracidae</tp:taxon-name-part></tp:taxon-name>, <tp:taxon-name><tp:taxon-name-part taxon-name-part-type="subfamily" reg="Centrotinae">Centrotinae</tp:taxon-name-part></tp:taxon-name>), with the first description of the male of <italic><tp:taxon-name><tp:taxon-name-part taxon-name-part-type="genus" reg="Elaphiceps">E.</tp:taxon-name-part> <tp:taxon-name-part taxon-name-part-type="species" reg="brachyspinus">brachyspinus</tp:taxon-name-part></tp:taxon-name></italic> Yuan &amp; Chou, 1988</article-title><source>Zookeys</source><day>03</day><month>07</month><year>2026</year><volume>1284</volume><fpage>113</fpage><lpage>128</lpage><pub-id pub-id-type="doi">10.3897/zookeys.1284.181440</pub-id></mixed-citation></tp:treatment-meta><tp:nomenclature><tp:taxon-name><object-id xmlns:xlink="http://www.w3.org/1999/xlink" content-type="arpha" xlink:type="simple">AD9BE895-C555-5E9F-B1BC-04A0FA15B1F0</object-id>
                		<tp:taxon-name-part taxon-name-part-type="genus" reg="Elaphiceps">Elaphiceps</tp:taxon-name-part>
                	</tp:taxon-name><tp:taxon-authority>Buckton, 1903</tp:taxon-authority><tp:nomenclature-citation-list><tp:nomenclature-citation><tp:taxon-name>
                <tp:taxon-name-part taxon-name-part-type="genus" reg="Elaphiceps">Elaphiceps</tp:taxon-name-part>
              </tp:taxon-name><comment> Buckton, 1903: 217—<xref ref-type="bibr" rid="B17">Yuan and Chou 1988</xref>: 72; <xref ref-type="bibr" rid="B12">Metcalf and Wade 1965</xref>: 106; <xref ref-type="bibr" rid="B18">Yuan and Chou 2002</xref>: 112; <xref ref-type="bibr" rid="B13">Wallace and Deitz 2004</xref>: 35.</comment></tp:nomenclature-citation></tp:nomenclature-citation-list></tp:nomenclature><tp:treatment-sec sec-type="Type species"><title>Type species.</title><p><italic><tp:taxon-name><tp:taxon-name-part taxon-name-part-type="genus" reg="Elaphiceps">Elaphiceps</tp:taxon-name-part> <tp:taxon-name-part taxon-name-part-type="species" reg="cervus">cervus</tp:taxon-name-part></tp:taxon-name></italic> Buckton, 1903.</p></tp:treatment-sec><tp:treatment-sec sec-type="Diagnosis"><title>Diagnosis.</title><p>Medium-sized to large. Colouration black to brown. Body hairy. Head subquadrate; vertex with dorsal margins distinctly arcuate and ventral margins wavy or slightly oblique. Ocelli ovoid to globular, closer to inner margins of eyes than to each other. Frontoclypeal margins and lobes generally rhombic to ligulate; frontoclypeal lobes distinct. Pronotum black or reddish brown, coarsely punctate, sparsely pubescent. Humeral angles triangular, robust, with blunt or acute apices. Metopidium convex in lateral view; middle carina distinct. Mesodorsal process with base inversely funnel-shaped (Fig. <xref ref-type="fig" rid="F2">2A</xref>), apical portion columnar. In dorsal view, apex of mesodorsal process laterally extending to form lateral branches, giving entire structure a slightly curved outline (Fig. <xref ref-type="fig" rid="F2">2C</xref>). Lateral branches bear a pair of elongate, conical or triangular, anterior rebranches near their midlength (Figs <xref ref-type="fig" rid="F2">2C</xref>, <xref ref-type="fig" rid="F8">8C</xref>). Posterior pronotal process long, slender, triquerate, arising from summit of pronotum and extending beyond internal angles of forewing; profile slightly convex (Figs <xref ref-type="fig" rid="F2">2B</xref>, <xref ref-type="fig" rid="F5">5B</xref>, <xref ref-type="fig" rid="F9">9B</xref>) to concave (Fig. <xref ref-type="fig" rid="F8">8B</xref>). Scutellum entirely exposed, slender, with basal protuberance present; length longer than wide. Base with a semicircular patch of white to yellow pubescence; posterior margin emarginated with shallow arc, accounting for an extremely small proportion (Fig. <xref ref-type="fig" rid="F11">11B</xref>). Forewing nearly rectangular, dark brown to reddish brown, with pubescent; veins and wings same color. Basal quarter near Sc and R vein with opaque sclerotization; veins M+Cu and R fused basally, R and M fused with R<sub>1</sub>, R<sub>2+3</sub> and M<sub>1+2</sub> and M<sub>3+4</sub>, respectively; forewing with three crossveins present (one m-cu, one r-m, and one s), forming five apical cells and two discoidal cells (Fig. <xref ref-type="fig" rid="F2">2D</xref>). Hindwing with R vein branched into R<sub>1</sub>, R<sub>2+3</sub>, and R<sub>4+5</sub>, with vein M branched into M<sub>1+2</sub> and M<sub>3+4</sub>, R<sub>4+5</sub>, and with M<sub>1+2</sub> veins not fused, one r-m and one m-cu crossveins present (four apical cells present); apical limbus broad, with wrinkles (Fig. <xref ref-type="fig" rid="F2">2E</xref>). Metathoracic trochanter without spines; tibia with three rows of cucullate setae.</p><p><bold><italic>Male genitalia</italic></bold>. Pygofer nearly trapezoidal in lateral view, with dorsal margin convex basally, and apex slightly elongated, tubular (Figs <xref ref-type="fig" rid="F3">3A</xref>, <xref ref-type="fig" rid="F6">6A</xref>). Sternite IX rectangular, its ventral margin concave medially (Figs <xref ref-type="fig" rid="F3">3D</xref>, <xref ref-type="fig" rid="F6">6D</xref>). Lateral plate with a dorsoapical lobe dorsally extending; remainder triangular, setose (Figs <xref ref-type="fig" rid="F3">3G</xref>, <xref ref-type="fig" rid="F6">6G</xref>). Subgenital plates fused in basal half or slightly beyond (Figs <xref ref-type="fig" rid="F3">3D</xref>, <xref ref-type="fig" rid="F6">6D</xref>), slightly curled inward in the lateral view (Figs <xref ref-type="fig" rid="F3">3A</xref>, <xref ref-type="fig" rid="F6">6A</xref>). Style clasp laterally oriented (Figs <xref ref-type="fig" rid="F3">3A</xref>, <xref ref-type="fig" rid="F6">6A</xref>), triangular (Figs <xref ref-type="fig" rid="F3">3C</xref>, <xref ref-type="fig" rid="F6">6C</xref>); connective n-shaped, slightly expanded laterally. Aedeagus in lateral view nearly C-shaped; distal half with surface and margin bearing reverse serrations (Figs <xref ref-type="fig" rid="F3">3E</xref>, <xref ref-type="fig" rid="F6">6E</xref>); basal section tubular, formed by convergence toward centre of lamellar structures, with a wavy slit in middle (Figs <xref ref-type="fig" rid="F3">3E</xref>, <xref ref-type="fig" rid="F3">3F</xref>, <xref ref-type="fig" rid="F6">6E</xref>, <xref ref-type="fig" rid="F6">6F</xref>). In posterior view, gonopore apical, elongate-oval, occupying nearly one-quarter of total aedeagus length (Figs <xref ref-type="fig" rid="F3">3E</xref>, <xref ref-type="fig" rid="F3">3F</xref>, <xref ref-type="fig" rid="F6">6E</xref>, <xref ref-type="fig" rid="F6">6F</xref>).</p><p><bold><italic>Female genitalia</italic></bold>. Pygofer irregularly shoe-shaped in lateral view (base acuminate, apex tubular; Figs <xref ref-type="fig" rid="F4">4A</xref>, <xref ref-type="fig" rid="F7">7A</xref>, <xref ref-type="fig" rid="F10">10A</xref>) and elongate-oval in ventral view (Figs <xref ref-type="fig" rid="F4">4B</xref>, <xref ref-type="fig" rid="F7">7B</xref>, <xref ref-type="fig" rid="F10">10B</xref>). Sternite VII in ventral view with posterior margin deeply concave, bearing a triangular membranous area on each side (Figs <xref ref-type="fig" rid="F4">4C</xref>, <xref ref-type="fig" rid="F7">7C</xref>, <xref ref-type="fig" rid="F10">10C</xref>). Valvifer I semicircular, thin (Figs <xref ref-type="fig" rid="F4">4D</xref>, <xref ref-type="fig" rid="F7">7D</xref>, <xref ref-type="fig" rid="F10">10D</xref>); valvulae I knife-shaped, with sculptured lines on half or near half of dorsal margin surface and apical ventral margin (Figs <xref ref-type="fig" rid="F4">4D</xref>, <xref ref-type="fig" rid="F7">7D</xref>, <xref ref-type="fig" rid="F10">10D</xref>). Valvifer II shoe-shaped in lateral view (Figs <xref ref-type="fig" rid="F4">4F</xref>, <xref ref-type="fig" rid="F7">7F</xref>, <xref ref-type="fig" rid="F10">10F</xref>). Valvulae II knife-shaped, with apical third to half slightly widened; dorsal margin slightly convex or obliquely straight basally, serrated along basal half of widened portion and smooth distally (Figs <xref ref-type="fig" rid="F4">4E</xref>, <xref ref-type="fig" rid="F7">7E</xref>, <xref ref-type="fig" rid="F10">10E</xref>). Gonoplac with apical half expanded; ventral margin with setae (Figs <xref ref-type="fig" rid="F4">4F</xref>, <xref ref-type="fig" rid="F7">7F</xref>, <xref ref-type="fig" rid="F10">10F</xref>).</p></tp:treatment-sec><tp:treatment-sec sec-type="Distribution"><title>Distribution.</title><p>China, Indonesia.</p><sec sec-type="Checklist and distributions of species of Elaphiceps Buckton, 1903" id="sec4"><title>Checklist and distributions of species of <italic><tp:taxon-name><tp:taxon-name-part taxon-name-part-type="genus" reg="Elaphiceps">Elaphiceps</tp:taxon-name-part></tp:taxon-name></italic> Buckton, 1903</title><p><italic><tp:taxon-name><tp:taxon-name-part taxon-name-part-type="genus" reg="Elaphiceps">E.</tp:taxon-name-part> <tp:taxon-name-part taxon-name-part-type="species" reg="brachyspinus">brachyspinus</tp:taxon-name-part></tp:taxon-name></italic> Yuan &amp; Chou, 1988; China (Fujian, Guangxi, Jiangxi, Hainan, Zhejiang).</p><p><italic><tp:taxon-name><tp:taxon-name-part taxon-name-part-type="genus" reg="Elaphiceps">E.</tp:taxon-name-part> <tp:taxon-name-part taxon-name-part-type="species" reg="cervus">cervus</tp:taxon-name-part></tp:taxon-name></italic> Buckton, 1903; China (Guangdong, Hainan, Taiwan, Yunnan, Guizhou).</p><p><italic><tp:taxon-name><tp:taxon-name-part taxon-name-part-type="genus" reg="Elaphiceps">E.</tp:taxon-name-part> <tp:taxon-name-part taxon-name-part-type="species" reg="javanensis">javanensis</tp:taxon-name-part></tp:taxon-name></italic> Funkhouser, 1937; Indonesia (Java).</p><p><italic><tp:taxon-name><tp:taxon-name-part taxon-name-part-type="genus" reg="Elaphiceps">E.</tp:taxon-name-part> <tp:taxon-name-part taxon-name-part-type="species" reg="neocervus">neocervus</tp:taxon-name-part></tp:taxon-name></italic> Yuan &amp; Chou, 1988; China (Hainan, Yunnan, Fujian, Sichuan, Guizhou).</p></sec><sec sec-type="Key to species of Elaphiceps Buckton, 1903" id="sec5"><title>Key to species of <italic><tp:taxon-name><tp:taxon-name-part taxon-name-part-type="genus" reg="Elaphiceps">Elaphiceps</tp:taxon-name-part></tp:taxon-name></italic> Buckton, 1903</title><table-wrap content-type="key" position="anchor" orientation="portrait"><table><tbody><tr><td rowspan="1" colspan="1">1</td><td rowspan="1" colspan="1">Mesodorsal process with upper part short; metopidium obviously convex in lateral view; posterior pronotal process concave in lateral view (Fig. <xref ref-type="fig" rid="F8">8A–C</xref>)</td><td rowspan="1" colspan="1">
                      <bold><italic><tp:taxon-name><tp:taxon-name-part taxon-name-part-type="genus" reg="Elaphiceps">E.</tp:taxon-name-part> <tp:taxon-name-part taxon-name-part-type="species" reg="javanensis">javanensis</tp:taxon-name-part></tp:taxon-name></italic> Funkhouser, 1937</bold>
                    </td></tr><tr><td rowspan="1" colspan="1">–</td><td rowspan="1" colspan="1">Mesodorsal process with upper part long; metopidium slightly convex in lateral view; posterior pronotal process sloping and straight or slightly convex</td><td rowspan="1" colspan="1">
                      <bold>2</bold>
                    </td></tr><tr><td rowspan="1" colspan="1">2</td><td rowspan="1" colspan="1">Anterior rebranch obviously longer and straight, with apex slightly laterally extending, forming a π shape in head and pronotum in anterior view (Fig. <xref ref-type="fig" rid="F2">2A–C</xref>)</td><td rowspan="1" colspan="1">
                      <bold><italic><tp:taxon-name><tp:taxon-name-part taxon-name-part-type="genus" reg="Elaphiceps">E.</tp:taxon-name-part> <tp:taxon-name-part taxon-name-part-type="species" reg="cervus">cervus</tp:taxon-name-part></tp:taxon-name></italic> Buckton, 1903</bold>
                    </td></tr><tr><td rowspan="1" colspan="1">–</td><td rowspan="1" colspan="1">Anterior rebranch short or only a slightly protruding and triangular</td><td rowspan="1" colspan="1">
                      <bold>3</bold>
                    </td></tr><tr><td rowspan="1" colspan="1">3</td><td rowspan="1" colspan="1">Anterior rebranch short and straight, slightly extending laterally (Fig. <xref ref-type="fig" rid="F9">9A–C</xref>)</td><td rowspan="1" colspan="1">
                      <bold><italic><tp:taxon-name><tp:taxon-name-part taxon-name-part-type="genus" reg="Elaphiceps">E.</tp:taxon-name-part> <tp:taxon-name-part taxon-name-part-type="species" reg="neocervus">neocervus</tp:taxon-name-part></tp:taxon-name></italic> Yuan &amp; Chou, 1988</bold>
                    </td></tr><tr><td rowspan="1" colspan="1">–</td><td rowspan="1" colspan="1">Anterior rebranch extremely short and triangular (Fig. <xref ref-type="fig" rid="F5">5C</xref>)</td><td rowspan="1" colspan="1">
                      <bold><italic><tp:taxon-name><tp:taxon-name-part taxon-name-part-type="genus" reg="Elaphiceps">E.</tp:taxon-name-part> <tp:taxon-name-part taxon-name-part-type="species" reg="brachyspinus">brachyspinus</tp:taxon-name-part></tp:taxon-name></italic> Yuan &amp; Chou, 1988</bold>
                    </td></tr></tbody></table></table-wrap></sec></tp:treatment-sec><tp:treatment-sec><!--Section generated to contain objects referenced in tp:taxon-treatment.--><fig id="F2" position="float" orientation="portrait"><object-id xmlns:xlink="http://www.w3.org/1999/xlink" content-type="doi" xlink:type="simple">10.3897/zookeys.1284.181440.figure2</object-id><object-id xmlns:xlink="http://www.w3.org/1999/xlink" content-type="arpha" xlink:type="simple">2FA47E84-E6EA-5C98-94DF-4E01CDFF41FD</object-id><label>Figure 2.</label><caption><p><italic><tp:taxon-name><tp:taxon-name-part taxon-name-part-type="genus" reg="Elaphiceps">Elaphiceps</tp:taxon-name-part> <tp:taxon-name-part taxon-name-part-type="species" reg="cervus">cervus</tp:taxon-name-part></tp:taxon-name></italic> Buckton, 1903. <bold>A</bold>. Head and pronotum, anterior view; <bold>B</bold>. Habitus, lateral view; <bold>C</bold>. Habitus, dorsal view; <bold>D</bold>. Forewing; <bold>E</bold>. Hindwing. Scale bars: 0.5 mm. mp: mesodorsal process; lb: lateral branch; ar: anterior rebranch; ha: humeral angle; ppp: posterior pronotal process; ac: apical cells; dc: discoidal cells.</p></caption><graphic xmlns:xlink="http://www.w3.org/1999/xlink" xlink:href="zookeys-1284-113_article-181440__-g002.jpg" id="oo_1707386.jpg" position="float" orientation="portrait" xlink:type="simple"><uri content-type="original_file" xlink:type="simple">https://binary.pensoft.net/fig/1707386</uri></graphic></fig><fig id="F8" position="float" orientation="portrait"><object-id xmlns:xlink="http://www.w3.org/1999/xlink" content-type="doi" xlink:type="simple">10.3897/zookeys.1284.181440.figure8</object-id><object-id xmlns:xlink="http://www.w3.org/1999/xlink" content-type="arpha" xlink:type="simple">5B6FF44E-71A5-5B93-A380-F573017D911B</object-id><label>Figure 8.</label><caption><p><italic><tp:taxon-name><tp:taxon-name-part taxon-name-part-type="genus" reg="Elaphiceps">Elaphiceps</tp:taxon-name-part> <tp:taxon-name-part taxon-name-part-type="species" reg="javanensis">javanensis</tp:taxon-name-part></tp:taxon-name></italic> Funkhouser, 1937. <bold>A</bold>. Head and pronotum, anterior view; <bold>B</bold>. Habitus, lateral view; <bold>C</bold>. Habitus, dorsal view; <bold>D</bold>. Forewing; <bold>E</bold>. Scutellum; <bold>F</bold>. Labels. Photos: Gary Ouellette, © Department of Entomology, Smithsonian National Museum of Natural History (<named-content xmlns:xlink="http://www.w3.org/1999/xlink" content-type="dwc:institutional_code" xlink:title="Smithsonian Institution, National Museum of Natural History" xlink:href="https://scientific-collections.gbif.org/institution/586ee56e-b0fe-4dff-b7f9-aeb104f3308a" xlink:type="simple">USNM</named-content>), <ext-link xmlns:xlink="http://www.w3.org/1999/xlink" xlink:href="http://n2t.net/ark:/65665/3965d9e0e-554e-4572-8dc8-a31898b4d4c6" ext-link-type="uri" xlink:type="simple">http://n2t.net/ark:/65665/3965d9e0e-554e-4572-8dc8-a31898b4d4c6</ext-link>.</p></caption><graphic xmlns:xlink="http://www.w3.org/1999/xlink" xlink:href="zookeys-1284-113_article-181440__-g008.jpg" id="oo_1707392.jpg" position="float" orientation="portrait" xlink:type="simple"><uri content-type="original_file" xlink:type="simple">https://binary.pensoft.net/fig/1707392</uri></graphic></fig><fig id="F5" position="float" orientation="portrait"><object-id xmlns:xlink="http://www.w3.org/1999/xlink" content-type="doi" xlink:type="simple">10.3897/zookeys.1284.181440.figure5</object-id><object-id xmlns:xlink="http://www.w3.org/1999/xlink" content-type="arpha" xlink:type="simple">C4A4E6CC-533F-5D74-B3F6-4CDAE9964115</object-id><label>Figure 5.</label><caption><p><italic><tp:taxon-name><tp:taxon-name-part taxon-name-part-type="genus" reg="Elaphiceps">Elaphiceps</tp:taxon-name-part> <tp:taxon-name-part taxon-name-part-type="species" reg="brachyspinus">brachyspinus</tp:taxon-name-part></tp:taxon-name></italic> Yuan &amp; Chou, 1988. <bold>A</bold>. Head and pronotum, anterior view; <bold>B</bold>. Habitus, lateral view; <bold>C</bold>. Habitus, dorsal view; <bold>D</bold>. Forewing; <bold>E</bold>. Hindwing. Scale bars: 0.5 mm.</p></caption><graphic xmlns:xlink="http://www.w3.org/1999/xlink" xlink:href="zookeys-1284-113_article-181440__-g005.jpg" id="oo_1707389.jpg" position="float" orientation="portrait" xlink:type="simple"><uri content-type="original_file" xlink:type="simple">https://binary.pensoft.net/fig/1707389</uri></graphic></fig><fig id="F9" position="float" orientation="portrait"><object-id xmlns:xlink="http://www.w3.org/1999/xlink" content-type="doi" xlink:type="simple">10.3897/zookeys.1284.181440.figure9</object-id><object-id xmlns:xlink="http://www.w3.org/1999/xlink" content-type="arpha" xlink:type="simple">AE29EAF0-191B-5837-BC53-0A5126F51E98</object-id><label>Figure 9.</label><caption><p><italic><tp:taxon-name><tp:taxon-name-part taxon-name-part-type="genus" reg="Elaphiceps">Elaphiceps</tp:taxon-name-part> <tp:taxon-name-part taxon-name-part-type="species" reg="necervus">necervus</tp:taxon-name-part></tp:taxon-name></italic> Yuan &amp; Chou, 1988. <bold>A</bold>. Head and pronotum, anterior view; <bold>B</bold>. Habitus, lateral view; <bold>C</bold>. Habitus, dorsal view; <bold>D</bold>. Forewing; <bold>E</bold>. Hindwing. Scale bars: 0.5 mm.</p></caption><graphic xmlns:xlink="http://www.w3.org/1999/xlink" xlink:href="zookeys-1284-113_article-181440__-g009.jpg" id="oo_1707393.jpg" position="float" orientation="portrait" xlink:type="simple"><uri content-type="original_file" xlink:type="simple">https://binary.pensoft.net/fig/1707393</uri></graphic></fig><fig id="F11" position="float" orientation="portrait"><object-id xmlns:xlink="http://www.w3.org/1999/xlink" content-type="doi" xlink:type="simple">10.3897/zookeys.1284.181440.figure11</object-id><object-id xmlns:xlink="http://www.w3.org/1999/xlink" content-type="arpha" xlink:type="simple">D1DD7F95-9B68-5728-94FB-B216A8AFDCEE</object-id><label>Figure 11.</label><caption><p>Comparative characteristics of genera <italic><tp:taxon-name><tp:taxon-name-part taxon-name-part-type="genus" reg="Elaphiceps">Elaphiceps</tp:taxon-name-part></tp:taxon-name></italic>, <italic><tp:taxon-name><tp:taxon-name-part taxon-name-part-type="genus" reg="Leptobelus">Leptobelus</tp:taxon-name-part></tp:taxon-name></italic>, <italic><tp:taxon-name><tp:taxon-name-part taxon-name-part-type="genus" reg="Tyrannotus">Tyrannotus</tp:taxon-name-part></tp:taxon-name></italic>, <italic><tp:taxon-name><tp:taxon-name-part taxon-name-part-type="genus" reg="Lobocentrus">Lobocentrus</tp:taxon-name-part></tp:taxon-name></italic>. <bold>A–F</bold>. <italic><tp:taxon-name><tp:taxon-name-part taxon-name-part-type="genus" reg="Elaphiceps">Elaphiceps</tp:taxon-name-part> <tp:taxon-name-part taxon-name-part-type="species" reg="cervus">cervus</tp:taxon-name-part></tp:taxon-name></italic>; <bold>G–L</bold>. <italic><tp:taxon-name><tp:taxon-name-part taxon-name-part-type="genus" reg="Leptobelus">Leptobelus</tp:taxon-name-part> <tp:taxon-name-part taxon-name-part-type="species" reg="gazella">gazella</tp:taxon-name-part></tp:taxon-name></italic>; <bold>M–P</bold>. <italic><tp:taxon-name><tp:taxon-name-part taxon-name-part-type="genus" reg="Tyrannotus">Tyrannotus</tp:taxon-name-part> <tp:taxon-name-part taxon-name-part-type="species" reg="tyrannicus">tyrannicus</tp:taxon-name-part></tp:taxon-name></italic> (based on <xref ref-type="bibr" rid="B13">Wallace and Deitz 2004</xref>, figs 0.11B, D, J, 0.12D); <bold>Q–V</bold>. <italic><tp:taxon-name><tp:taxon-name-part taxon-name-part-type="genus" reg="Lobocentrus">Lobocentrus</tp:taxon-name-part> <tp:taxon-name-part taxon-name-part-type="species" reg="triangularis">triangularis</tp:taxon-name-part></tp:taxon-name></italic>. <bold>A, G, M, Q</bold>. Head and pronotum, anterior view; <bold>B, H, R</bold>. Scutellum, dorsal view; <bold>N</bold>. Habitus, lateral view; <bold>C, I, S, O</bold>. Style; <bold>D, J, T</bold>. Lateral plate; <bold>E, K, U</bold>. Aedeagus; <bold>F, L, P, V</bold>. Valvulae II.</p></caption><graphic xmlns:xlink="http://www.w3.org/1999/xlink" xlink:href="zookeys-1284-113_article-181440__-g011.jpg" id="oo_1707395.jpg" position="float" orientation="portrait" xlink:type="simple"><uri content-type="original_file" xlink:type="simple">https://binary.pensoft.net/fig/1707395</uri></graphic></fig><fig id="F3" position="float" orientation="portrait"><object-id xmlns:xlink="http://www.w3.org/1999/xlink" content-type="doi" xlink:type="simple">10.3897/zookeys.1284.181440.figure3</object-id><object-id xmlns:xlink="http://www.w3.org/1999/xlink" content-type="arpha" xlink:type="simple">C238B09B-11BD-5F59-8134-0DB49C322EE0</object-id><label>Figure 3.</label><caption><p><italic><tp:taxon-name><tp:taxon-name-part taxon-name-part-type="genus" reg="Elaphiceps">Elaphiceps</tp:taxon-name-part> <tp:taxon-name-part taxon-name-part-type="species" reg="cervus">cervus</tp:taxon-name-part></tp:taxon-name></italic> Buckton, 1903. <bold>A, B, D</bold>. Male genitalia, lateral, posterior, and ventral view, respectively; <bold>C</bold>. Style, dorsal view; <bold>E, F</bold>. Aedeagus, lateral, posterior view; <bold>G</bold>. Lateral plate. Scale bars: 0.2 mm.</p></caption><graphic xmlns:xlink="http://www.w3.org/1999/xlink" xlink:href="zookeys-1284-113_article-181440__-g003.jpg" id="oo_1707387.jpg" position="float" orientation="portrait" xlink:type="simple"><uri content-type="original_file" xlink:type="simple">https://binary.pensoft.net/fig/1707387</uri></graphic></fig><fig id="F6" position="float" orientation="portrait"><object-id xmlns:xlink="http://www.w3.org/1999/xlink" content-type="doi" xlink:type="simple">10.3897/zookeys.1284.181440.figure6</object-id><object-id xmlns:xlink="http://www.w3.org/1999/xlink" content-type="arpha" xlink:type="simple">41A7A8EE-A02A-5C57-9FF8-15820BEA4D2E</object-id><label>Figure 6.</label><caption><p><italic><tp:taxon-name><tp:taxon-name-part taxon-name-part-type="genus" reg="Elaphiceps">Elaphiceps</tp:taxon-name-part> <tp:taxon-name-part taxon-name-part-type="species" reg="brachyspinus">brachyspinus</tp:taxon-name-part></tp:taxon-name></italic> Yuan &amp; Chou, 1988. <bold>A, B, D</bold>. Male genitalia, lateral, posterior and ventral view; <bold>C</bold>. Style, dorsal view, <bold>E, F</bold>. Aedeagus, lateral, posterior view; <bold>G</bold>. Lateral plate. Scale bars: 0.2 mm.</p></caption><graphic xmlns:xlink="http://www.w3.org/1999/xlink" xlink:href="zookeys-1284-113_article-181440__-g006.jpg" id="oo_1707390.jpg" position="float" orientation="portrait" xlink:type="simple"><uri content-type="original_file" xlink:type="simple">https://binary.pensoft.net/fig/1707390</uri></graphic></fig><fig id="F4" position="float" orientation="portrait"><object-id xmlns:xlink="http://www.w3.org/1999/xlink" content-type="doi" xlink:type="simple">10.3897/zookeys.1284.181440.figure4</object-id><object-id xmlns:xlink="http://www.w3.org/1999/xlink" content-type="arpha" xlink:type="simple">DB0C38A3-2B81-53E0-906F-21DBBD9D4ECD</object-id><label>Figure 4.</label><caption><p><italic><tp:taxon-name><tp:taxon-name-part taxon-name-part-type="genus" reg="Elaphiceps">Elaphiceps</tp:taxon-name-part> <tp:taxon-name-part taxon-name-part-type="species" reg="cervus">cervus</tp:taxon-name-part></tp:taxon-name></italic> Buckton, 1903. <bold>A</bold>. Female genitalia, lateral view; <bold>B</bold>. Female genitalia, ventral view; <bold>C</bold>. Sternite VII, ventral view; <bold>D</bold>. Valvifer I and valvulae I, lateral view; <bold>E</bold>. Valvulae II, lateral view; <bold>F</bold>. Valvifer II and gonoplac, lateral view. Scale bar: 0.2 mm.</p></caption><graphic xmlns:xlink="http://www.w3.org/1999/xlink" xlink:href="zookeys-1284-113_article-181440__-g004.jpg" id="oo_1707388.jpg" position="float" orientation="portrait" xlink:type="simple"><uri content-type="original_file" xlink:type="simple">https://binary.pensoft.net/fig/1707388</uri></graphic></fig><fig id="F7" position="float" orientation="portrait"><object-id xmlns:xlink="http://www.w3.org/1999/xlink" content-type="doi" xlink:type="simple">10.3897/zookeys.1284.181440.figure7</object-id><object-id xmlns:xlink="http://www.w3.org/1999/xlink" content-type="arpha" xlink:type="simple">A0CEFA58-9D4E-5327-AF43-2CF337F0ECE9</object-id><label>Figure 7.</label><caption><p><italic><tp:taxon-name><tp:taxon-name-part taxon-name-part-type="genus" reg="Elaphiceps">Elaphiceps</tp:taxon-name-part> <tp:taxon-name-part taxon-name-part-type="species" reg="brachyspinus">brachyspinus</tp:taxon-name-part></tp:taxon-name></italic> Yuan &amp; Chou, 1988. <bold>A</bold>. Female genitalia, lateral view; <bold>B</bold>. Female genitalia, ventral view; <bold>C</bold>. Sternite VII, ventral view; <bold>D</bold>. Valvifer I and valvulae I, lateral view; <bold>E</bold>. Valvulae II, lateral view; <bold>F</bold>. Valvifer II and gonoplac, lateral view. Scale bar: 0.2 mm.</p></caption><graphic xmlns:xlink="http://www.w3.org/1999/xlink" xlink:href="zookeys-1284-113_article-181440__-g007.jpg" id="oo_1707391.jpg" position="float" orientation="portrait" xlink:type="simple"><uri content-type="original_file" xlink:type="simple">https://binary.pensoft.net/fig/1707391</uri></graphic></fig><fig id="F10" position="float" orientation="portrait"><object-id xmlns:xlink="http://www.w3.org/1999/xlink" content-type="doi" xlink:type="simple">10.3897/zookeys.1284.181440.figure10</object-id><object-id xmlns:xlink="http://www.w3.org/1999/xlink" content-type="arpha" xlink:type="simple">8C30D450-4E5A-5A51-ACD2-76979497C4F8</object-id><label>Figure 10.</label><caption><p><italic><tp:taxon-name><tp:taxon-name-part taxon-name-part-type="genus" reg="Elaphiceps">Elaphiceps</tp:taxon-name-part> <tp:taxon-name-part taxon-name-part-type="species" reg="necervus">necervus</tp:taxon-name-part></tp:taxon-name></italic> Yuan &amp; Chou, 1988. <bold>A</bold>. Female genitalia, lateral view; <bold>B</bold>. Female genitalia, ventral view; <bold>C</bold>. Sternite VII, ventral view; <bold>D</bold>. Valvifer I and valvulae I, lateral view; <bold>E</bold>. Valvulae II, lateral view; <bold>F</bold>. Valvifer II and gonoplac, lateral view. Scale bar: 0.2 mm.</p></caption><graphic xmlns:xlink="http://www.w3.org/1999/xlink" xlink:href="zookeys-1284-113_article-181440__-g010.jpg" id="oo_1707394.jpg" position="float" orientation="portrait" xlink:type="simple"><uri content-type="original_file" xlink:type="simple">https://binary.pensoft.net/fig/1707394</uri></graphic></fig></tp:treatment-sec><ref-list><ref id="B17"><mixed-citation xmlns:xlink="http://www.w3.org/1999/xlink" xlink:type="simple">Yuan F, Chou I (1988) Advances in the research of systematics of <tp:taxon-name><tp:taxon-name-part taxon-name-part-type="superfamily">Membracoidea</tp:taxon-name-part></tp:taxon-name> from China (<tp:taxon-name><tp:taxon-name-part taxon-name-part-type="suborder">Homoptera</tp:taxon-name-part></tp:taxon-name>, <tp:taxon-name><tp:taxon-name-part taxon-name-part-type="suborder">Auchenorrhyncha</tp:taxon-name-part></tp:taxon-name>). In: Vidano C, Arzone A (Eds) 6<sup>th</sup><tp:taxon-name><tp:taxon-name-part taxon-name-part-type="suborder">Auchenorrhyncha</tp:taxon-name-part></tp:taxon-name> Meeting, Turin, Italy, September 7–11, 1987, Proceedings. Consiglio Nazionale delle Ricerche. Incremento Produttività Risorse Agricole (CNR-IPRA), Torino, 71–78.</mixed-citation></ref><ref id="B12"><mixed-citation xmlns:xlink="http://www.w3.org/1999/xlink" xlink:type="simple">Metcalf ZP, Wade V (1965) General Catalogue of the <tp:taxon-name><tp:taxon-name-part taxon-name-part-type="suborder">Homoptera</tp:taxon-name-part></tp:taxon-name>. A Supplement to Fascicle I – <tp:taxon-name><tp:taxon-name-part taxon-name-part-type="family">Membracidae</tp:taxon-name-part></tp:taxon-name> of the General Catalogue of the <tp:taxon-name><tp:taxon-name-part taxon-name-part-type="order">Hemiptera</tp:taxon-name-part></tp:taxon-name>. <tp:taxon-name><tp:taxon-name-part taxon-name-part-type="superfamily">Membracoidea</tp:taxon-name-part></tp:taxon-name> in Two Sections. Section I. Part 1 – <tp:taxon-name><tp:taxon-name-part taxon-name-part-type="family">Membracidae</tp:taxon-name-part></tp:taxon-name>: <tp:taxon-name><tp:taxon-name-part taxon-name-part-type="subfamily">Centrotinae</tp:taxon-name-part></tp:taxon-name>, <tp:taxon-name><tp:taxon-name-part taxon-name-part-type="subfamily">Platybelinae</tp:taxon-name-part></tp:taxon-name>, <tp:taxon-name><tp:taxon-name-part taxon-name-part-type="subfamily">Hoplophorioninae</tp:taxon-name-part></tp:taxon-name>, <tp:taxon-name><tp:taxon-name-part taxon-name-part-type="subfamily">Darninae</tp:taxon-name-part></tp:taxon-name>. Waverly Press, Baltimore, 743 pp.</mixed-citation></ref><ref id="B18"><mixed-citation xmlns:xlink="http://www.w3.org/1999/xlink" xlink:type="simple">Yuan F, Chou I (2002) Fauna Sinica. <tp:taxon-name><tp:taxon-name-part taxon-name-part-type="class">Insecta</tp:taxon-name-part></tp:taxon-name> (Vol. 28). <tp:taxon-name><tp:taxon-name-part taxon-name-part-type="suborder">Homoptera</tp:taxon-name-part></tp:taxon-name><tp:taxon-name><tp:taxon-name-part taxon-name-part-type="superfamily">Membracoidea</tp:taxon-name-part></tp:taxon-name>. Science Press, Beijing, 590 pp.</mixed-citation></ref><ref id="B13"><mixed-citation xmlns:xlink="http://www.w3.org/1999/xlink" xlink:type="simple">Wallace MS, Deitz LL (2004) Phylogeny and systematics of the treehopper subfamily <tp:taxon-name><tp:taxon-name-part taxon-name-part-type="subfamily">Centrotinae</tp:taxon-name-part></tp:taxon-name> (<tp:taxon-name><tp:taxon-name-part taxon-name-part-type="order">Hemiptera</tp:taxon-name-part></tp:taxon-name>: <tp:taxon-name><tp:taxon-name-part taxon-name-part-type="family">Membracidae</tp:taxon-name-part></tp:taxon-name>). Memoirs on Entomology International 19: 1–377.</mixed-citation></ref></ref-list></tp:taxon-treatment>
