# Supplementary material for: Review of treehopper genus Elaphiceps Buckton, 1903 (Hemiptera, Membracidae, Centrotinae), with the first description of the male of E. brachyspinus Yuan & Chou, 1988
Source: Zookeys. 2026 Jul 3;1284:113–28. doi: 10.3897/zookeys.1284.181440 (PMC13354987; doi:10.3897/zookeys.1284.181440)
Supplement: XML Treatment for Elaphiceps cervus [file zookeys.1284.181440-treatment2.xml]

<!DOCTYPE tp:taxon-treatment
  PUBLIC "-//TaxonX//DTD Taxonomic Treatment Publishing DTD v0 20100105//EN" "tax-treatment-NSO.dtd">
<tp:taxon-treatment xmlns:tp="http://www.plazi.org/taxpub"><tp:treatment-meta><kwd-group><label>Taxon classification</label><kwd>
              <named-content content-type="kingdom">Animalia</named-content>
            </kwd><kwd>
              <named-content content-type="order">Hemiptera</named-content>
            </kwd><kwd>
              <named-content content-type="family">Membracidae</named-content>
            </kwd></kwd-group><mixed-citation publication-type="journal"><person-group><name><surname>Li</surname><given-names>Feng-E</given-names></name><name><surname>Long</surname><given-names>Jian-Kun</given-names></name><name><surname>Chang</surname><given-names>Zhi-Min</given-names></name><name><surname>Yang</surname><given-names>Lin</given-names></name><name><surname>Chen</surname><given-names>Xiang-Sheng</given-names></name></person-group><article-title>Review of treehopper genus <italic><tp:taxon-name><tp:taxon-name-part taxon-name-part-type="genus" reg="Elaphiceps">Elaphiceps</tp:taxon-name-part></tp:taxon-name></italic> Buckton, 1903 (<tp:taxon-name><tp:taxon-name-part taxon-name-part-type="order" reg="Hemiptera">Hemiptera</tp:taxon-name-part></tp:taxon-name>, <tp:taxon-name><tp:taxon-name-part taxon-name-part-type="family" reg="Membracidae">Membracidae</tp:taxon-name-part></tp:taxon-name>, <tp:taxon-name><tp:taxon-name-part taxon-name-part-type="subfamily" reg="Centrotinae">Centrotinae</tp:taxon-name-part></tp:taxon-name>), with the first description of the male of <italic><tp:taxon-name><tp:taxon-name-part taxon-name-part-type="genus" reg="Elaphiceps">E.</tp:taxon-name-part> <tp:taxon-name-part taxon-name-part-type="species" reg="brachyspinus">brachyspinus</tp:taxon-name-part></tp:taxon-name></italic> Yuan &amp; Chou, 1988</article-title><source>Zookeys</source><day>03</day><month>07</month><year>2026</year><volume>1284</volume><fpage>113</fpage><lpage>128</lpage><pub-id pub-id-type="doi">10.3897/zookeys.1284.181440</pub-id></mixed-citation></tp:treatment-meta><tp:nomenclature><tp:taxon-name><object-id xmlns:xlink="http://www.w3.org/1999/xlink" content-type="arpha" xlink:type="simple">337310D1-FA56-53C7-9DBD-50C7DE7F5365</object-id>
                		<tp:taxon-name-part taxon-name-part-type="genus" reg="Elaphiceps">Elaphiceps</tp:taxon-name-part> <tp:taxon-name-part taxon-name-part-type="species" reg="cervus">cervus</tp:taxon-name-part>
                	</tp:taxon-name><tp:taxon-authority>Buckton, 1903</tp:taxon-authority><xref ref-type="fig" rid="F2">Figs 2</xref><xref ref-type="fig" rid="F3">, 3</xref><xref ref-type="fig" rid="F4">, 4</xref><tp:nomenclature-citation-list><tp:nomenclature-citation><tp:taxon-name><tp:taxon-name-part taxon-name-part-type="genus" reg="Elaphiceps">Elaphiceps</tp:taxon-name-part> <tp:taxon-name-part taxon-name-part-type="species" reg="cervus">cervus</tp:taxon-name-part></tp:taxon-name><comment> Buckton, 1903: 217—<xref ref-type="bibr" rid="B6">Funkhouser 1929</xref>: 478; <xref ref-type="bibr" rid="B15">Yuan 1986</xref>: 154; <xref ref-type="bibr" rid="B17">Yuan and Chou 1988</xref>: 75; <xref ref-type="bibr" rid="B18">Yuan and Chou 2002</xref>: 113–114; <xref ref-type="bibr" rid="B13">Wallace and Deitz 2004</xref>: 35.</comment></tp:nomenclature-citation></tp:nomenclature-citation-list></tp:nomenclature><tp:treatment-sec sec-type="Material examined"><title>Material examined.</title><p>• 1♀ (<abbrev xmlns:xlink="http://www.w3.org/1999/xlink" content-type="institution" xlink:title="Institute of Entomology, Guizhou University, Guiyang, China" xlink:type="simple">GUGC</abbrev>), China, Guizhou Province, Qiannan Buyi and Miao Autonomous Prefecture, Longli Country, Longjia Mountain Forest Park, 22-VII-2017, Xiang-Sheng Chen leg (no. EC001); • 1♂ (<abbrev xmlns:xlink="http://www.w3.org/1999/xlink" content-type="institution" xlink:title="Institute of Entomology, Guizhou University, Guiyang, China" xlink:type="simple">GUGC</abbrev>), China, Hainan Province, Baisha Li Autonomous County, Yinggeling National Nature Reserve, 6-IV-2017, Ying-Jian Wang leg (no. EC002); • 1♂ (<abbrev xmlns:xlink="http://www.w3.org/1999/xlink" content-type="institution" xlink:title="Institute of Entomology, Guizhou University, Guiyang, China" xlink:type="simple">GUGC</abbrev>), China, Hainan Province, Lingshui Li Autonomous County, Diaoluoshan National Nature Reserve, 15-IV-2017, Hong-Xing Li leg (no. EC003); • 1♀ (<abbrev xmlns:xlink="http://www.w3.org/1999/xlink" content-type="institution" xlink:title="Institute of Entomology, Guizhou University, Guiyang, China" xlink:type="simple">GUGC</abbrev>), China, Hainan Province, Changjiang Li Autonomous County, Bawangling National Nature Reserve, 2-V-2017, Hong-Xing Li leg (no. EC004); • 1♀ (<abbrev xmlns:xlink="http://www.w3.org/1999/xlink" content-type="institution" xlink:title="Institute of Entomology, Guizhou University, Guiyang, China" xlink:type="simple">GUGC</abbrev>), China, Hainan Province, Wuzhishan City, Wuzhishan National Nature Reserve, 17-IV-2017, Bin Yan leg (no. EC005).</p></tp:treatment-sec><tp:treatment-sec sec-type="Description"><title>Description.</title><p>Body length: male 9.2–9.5 mm (<italic>n</italic> = 2), female 9.7–10.1 mm (<italic>n</italic> = 3); forewing length: male 8.0–8.1 mm (<italic>n</italic> = 2), female 8.0–8.5 mm (<italic>n</italic> = 3); width between humeral angles apices: male 3.2–3.4 mm (<italic>n</italic> = 2), female 3.4–3.5 mm (<italic>n</italic> = 3); the length of anterior rebranch: male 2.0–2.3 mm (<italic>n</italic> = 2), female 2.0–2.1 mm (<italic>n</italic> = 3).</p><p><bold><italic>Colouration</italic></bold>. General colour black, covered with yellow setae (Fig. <xref ref-type="fig" rid="F2">2A–C</xref>). Eyes black-brown, with a paler brown marginal ring. Forewing black-brown. Abdomen black; sternites with white and yellow pubescence. Legs black.</p><fig id="F2" position="float" orientation="portrait"><object-id xmlns:xlink="http://www.w3.org/1999/xlink" content-type="doi" xlink:type="simple">10.3897/zookeys.1284.181440.figure2</object-id><object-id xmlns:xlink="http://www.w3.org/1999/xlink" content-type="arpha" xlink:type="simple">2FA47E84-E6EA-5C98-94DF-4E01CDFF41FD</object-id><label>Figure 2.</label><caption><p><italic><tp:taxon-name><tp:taxon-name-part taxon-name-part-type="genus" reg="Elaphiceps">Elaphiceps</tp:taxon-name-part> <tp:taxon-name-part taxon-name-part-type="species" reg="cervus">cervus</tp:taxon-name-part></tp:taxon-name></italic> Buckton, 1903. <bold>A</bold>. Head and pronotum, anterior view; <bold>B</bold>. Habitus, lateral view; <bold>C</bold>. Habitus, dorsal view; <bold>D</bold>. Forewing; <bold>E</bold>. Hindwing. Scale bars: 0.5 mm. mp: mesodorsal process; lb: lateral branch; ar: anterior rebranch; ha: humeral angle; ppp: posterior pronotal process; ac: apical cells; dc: discoidal cells.</p></caption><graphic xmlns:xlink="http://www.w3.org/1999/xlink" xlink:href="zookeys-1284-113_article-181440__-g002.jpg" id="oo_1707386.jpg" position="float" orientation="portrait" xlink:type="simple"><uri content-type="original_file" xlink:type="simple">https://binary.pensoft.net/fig/1707386</uri></graphic></fig><p><bold><italic>Head and thorax</italic></bold>. Frontoclypeal margins and lobes with an overall rhombus-shape; apical margin arcuate (Fig. <xref ref-type="fig" rid="F2">2A</xref>). Mesodorsal process tall and slender (Fig. <xref ref-type="fig" rid="F2">2A, B</xref>). In dorsal view, lateral branch convex near its midlength and curve; length approximately three times that of anterior rebranch. Dorsal surface with a distinct median carina and two weak ridges (Fig. <xref ref-type="fig" rid="F2">2C</xref>). In lateral view, anterior rebranch extends well beyond metopidium (Fig. <xref ref-type="fig" rid="F2">2C</xref>). Posterior pronotal process long, slender, and slightly inclined posteriorly, extending beyond apex of first apical cell, with apex nearly touching forewing margins (Fig. <xref ref-type="fig" rid="F2">2B</xref>).</p><p><bold><italic>Male genitalia</italic></bold>. Subgenital plates fused in basal half. Aedeagus with distal half bearing reverse serrations on its surface and margin. (Fig. <xref ref-type="fig" rid="F3">3E, F</xref>).</p><fig id="F3" position="float" orientation="portrait"><object-id xmlns:xlink="http://www.w3.org/1999/xlink" content-type="doi" xlink:type="simple">10.3897/zookeys.1284.181440.figure3</object-id><object-id xmlns:xlink="http://www.w3.org/1999/xlink" content-type="arpha" xlink:type="simple">C238B09B-11BD-5F59-8134-0DB49C322EE0</object-id><label>Figure 3.</label><caption><p><italic><tp:taxon-name><tp:taxon-name-part taxon-name-part-type="genus" reg="Elaphiceps">Elaphiceps</tp:taxon-name-part> <tp:taxon-name-part taxon-name-part-type="species" reg="cervus">cervus</tp:taxon-name-part></tp:taxon-name></italic> Buckton, 1903. <bold>A, B, D</bold>. Male genitalia, lateral, posterior, and ventral view, respectively; <bold>C</bold>. Style, dorsal view; <bold>E, F</bold>. Aedeagus, lateral, posterior view; <bold>G</bold>. Lateral plate. Scale bars: 0.2 mm.</p></caption><graphic xmlns:xlink="http://www.w3.org/1999/xlink" xlink:href="zookeys-1284-113_article-181440__-g003.jpg" id="oo_1707387.jpg" position="float" orientation="portrait" xlink:type="simple"><uri content-type="original_file" xlink:type="simple">https://binary.pensoft.net/fig/1707387</uri></graphic></fig><p><bold><italic>Female genitalia</italic></bold>. The valvulae II knife-shaped, with apical third slightly widened and dorsal margin obliquely straight basally (Fig. <xref ref-type="fig" rid="F4">4E</xref>).</p><fig id="F4" position="float" orientation="portrait"><object-id xmlns:xlink="http://www.w3.org/1999/xlink" content-type="doi" xlink:type="simple">10.3897/zookeys.1284.181440.figure4</object-id><object-id xmlns:xlink="http://www.w3.org/1999/xlink" content-type="arpha" xlink:type="simple">DB0C38A3-2B81-53E0-906F-21DBBD9D4ECD</object-id><label>Figure 4.</label><caption><p><italic><tp:taxon-name><tp:taxon-name-part taxon-name-part-type="genus" reg="Elaphiceps">Elaphiceps</tp:taxon-name-part> <tp:taxon-name-part taxon-name-part-type="species" reg="cervus">cervus</tp:taxon-name-part></tp:taxon-name></italic> Buckton, 1903. <bold>A</bold>. Female genitalia, lateral view; <bold>B</bold>. Female genitalia, ventral view; <bold>C</bold>. Sternite VII, ventral view; <bold>D</bold>. Valvifer I and valvulae I, lateral view; <bold>E</bold>. Valvulae II, lateral view; <bold>F</bold>. Valvifer II and gonoplac, lateral view. Scale bar: 0.2 mm.</p></caption><graphic xmlns:xlink="http://www.w3.org/1999/xlink" xlink:href="zookeys-1284-113_article-181440__-g004.jpg" id="oo_1707388.jpg" position="float" orientation="portrait" xlink:type="simple"><uri content-type="original_file" xlink:type="simple">https://binary.pensoft.net/fig/1707388</uri></graphic></fig></tp:treatment-sec><tp:treatment-sec sec-type="Host"><title>Host.</title><p><italic><tp:taxon-name><tp:taxon-name-part taxon-name-part-type="genus" reg="Castanta">Castanta</tp:taxon-name-part> <tp:taxon-name-part taxon-name-part-type="species" reg="mollissinma">mollissinma</tp:taxon-name-part></tp:taxon-name></italic>; <italic><tp:taxon-name><tp:taxon-name-part taxon-name-part-type="genus" reg="Castanopsis">Castanopsis</tp:taxon-name-part> <tp:taxon-name-part taxon-name-part-type="species" reg="diversifolia">diversifolia</tp:taxon-name-part></tp:taxon-name></italic> (<tp:taxon-name><tp:taxon-name-part taxon-name-part-type="family" reg="Fagaceae">Fagaceae</tp:taxon-name-part></tp:taxon-name>).</p></tp:treatment-sec><tp:treatment-sec sec-type="Distribution"><title>Distribution.</title><p>China (Guangdong, Guizhou, Hainan, Taiwan, Yunnan).</p></tp:treatment-sec><tp:treatment-sec sec-type="Note"><title>Note.</title><p>A new distribution record is reported here from Guizhou Province.</p></tp:treatment-sec><ref-list><ref id="B6"><mixed-citation xmlns:xlink="http://www.w3.org/1999/xlink" xlink:type="simple">Funkhouser WD (1929) The <tp:taxon-name><tp:taxon-name-part taxon-name-part-type="family">Membracidae</tp:taxon-name-part></tp:taxon-name> of China. Lingnan Journal of Science 7: 475–479.</mixed-citation></ref><ref id="B15"><mixed-citation xmlns:xlink="http://www.w3.org/1999/xlink" xlink:type="simple">Yuan F (1986) Agricultural Insects of China (Volume 1). Agricultural Press, Beijing.</mixed-citation></ref><ref id="B17"><mixed-citation xmlns:xlink="http://www.w3.org/1999/xlink" xlink:type="simple">Yuan F, Chou I (1988) Advances in the research of systematics of <tp:taxon-name><tp:taxon-name-part taxon-name-part-type="superfamily">Membracoidea</tp:taxon-name-part></tp:taxon-name> from China (<tp:taxon-name><tp:taxon-name-part taxon-name-part-type="suborder">Homoptera</tp:taxon-name-part></tp:taxon-name>, <tp:taxon-name><tp:taxon-name-part taxon-name-part-type="suborder">Auchenorrhyncha</tp:taxon-name-part></tp:taxon-name>). In: Vidano C, Arzone A (Eds) 6<sup>th</sup><tp:taxon-name><tp:taxon-name-part taxon-name-part-type="suborder">Auchenorrhyncha</tp:taxon-name-part></tp:taxon-name> Meeting, Turin, Italy, September 7–11, 1987, Proceedings. Consiglio Nazionale delle Ricerche. Incremento Produttività Risorse Agricole (CNR-IPRA), Torino, 71–78.</mixed-citation></ref><ref id="B18"><mixed-citation xmlns:xlink="http://www.w3.org/1999/xlink" xlink:type="simple">Yuan F, Chou I (2002) Fauna Sinica. <tp:taxon-name><tp:taxon-name-part taxon-name-part-type="class">Insecta</tp:taxon-name-part></tp:taxon-name> (Vol. 28). <tp:taxon-name><tp:taxon-name-part taxon-name-part-type="suborder">Homoptera</tp:taxon-name-part></tp:taxon-name><tp:taxon-name><tp:taxon-name-part taxon-name-part-type="superfamily">Membracoidea</tp:taxon-name-part></tp:taxon-name>. Science Press, Beijing, 590 pp.</mixed-citation></ref><ref id="B13"><mixed-citation xmlns:xlink="http://www.w3.org/1999/xlink" xlink:type="simple">Wallace MS, Deitz LL (2004) Phylogeny and systematics of the treehopper subfamily <tp:taxon-name><tp:taxon-name-part taxon-name-part-type="subfamily">Centrotinae</tp:taxon-name-part></tp:taxon-name> (<tp:taxon-name><tp:taxon-name-part taxon-name-part-type="order">Hemiptera</tp:taxon-name-part></tp:taxon-name>: <tp:taxon-name><tp:taxon-name-part taxon-name-part-type="family">Membracidae</tp:taxon-name-part></tp:taxon-name>). Memoirs on Entomology International 19: 1–377.</mixed-citation></ref></ref-list></tp:taxon-treatment>
