# Supplementary material for: Review of treehopper genus Elaphiceps Buckton, 1903 (Hemiptera, Membracidae, Centrotinae), with the first description of the male of E. brachyspinus Yuan & Chou, 1988
Source: Zookeys. 2026 Jul 3;1284:113–28. doi: 10.3897/zookeys.1284.181440 (PMC13354987; doi:10.3897/zookeys.1284.181440)
Supplement: XML Treatment for Elaphiceps brachyspinus [file zookeys.1284.181440-treatment3.xml]

<!DOCTYPE tp:taxon-treatment
  PUBLIC "-//TaxonX//DTD Taxonomic Treatment Publishing DTD v0 20100105//EN" "tax-treatment-NSO.dtd">
<tp:taxon-treatment xmlns:tp="http://www.plazi.org/taxpub"><tp:treatment-meta><kwd-group><label>Taxon classification</label><kwd>
              <named-content content-type="kingdom">Animalia</named-content>
            </kwd><kwd>
              <named-content content-type="order">Hemiptera</named-content>
            </kwd><kwd>
              <named-content content-type="family">Membracidae</named-content>
            </kwd></kwd-group><mixed-citation publication-type="journal"><person-group><name><surname>Li</surname><given-names>Feng-E</given-names></name><name><surname>Long</surname><given-names>Jian-Kun</given-names></name><name><surname>Chang</surname><given-names>Zhi-Min</given-names></name><name><surname>Yang</surname><given-names>Lin</given-names></name><name><surname>Chen</surname><given-names>Xiang-Sheng</given-names></name></person-group><article-title>Review of treehopper genus <italic><tp:taxon-name><tp:taxon-name-part taxon-name-part-type="genus" reg="Elaphiceps">Elaphiceps</tp:taxon-name-part></tp:taxon-name></italic> Buckton, 1903 (<tp:taxon-name><tp:taxon-name-part taxon-name-part-type="order" reg="Hemiptera">Hemiptera</tp:taxon-name-part></tp:taxon-name>, <tp:taxon-name><tp:taxon-name-part taxon-name-part-type="family" reg="Membracidae">Membracidae</tp:taxon-name-part></tp:taxon-name>, <tp:taxon-name><tp:taxon-name-part taxon-name-part-type="subfamily" reg="Centrotinae">Centrotinae</tp:taxon-name-part></tp:taxon-name>), with the first description of the male of <italic><tp:taxon-name><tp:taxon-name-part taxon-name-part-type="genus" reg="Elaphiceps">E.</tp:taxon-name-part> <tp:taxon-name-part taxon-name-part-type="species" reg="brachyspinus">brachyspinus</tp:taxon-name-part></tp:taxon-name></italic> Yuan &amp; Chou, 1988</article-title><source>Zookeys</source><day>03</day><month>07</month><year>2026</year><volume>1284</volume><fpage>113</fpage><lpage>128</lpage><pub-id pub-id-type="doi">10.3897/zookeys.1284.181440</pub-id></mixed-citation></tp:treatment-meta><tp:nomenclature><tp:taxon-name><object-id xmlns:xlink="http://www.w3.org/1999/xlink" content-type="arpha" xlink:type="simple">C783C4F8-35DF-5D95-8AF9-E2F750600289</object-id>
                		<tp:taxon-name-part taxon-name-part-type="genus" reg="Elaphiceps">Elaphiceps</tp:taxon-name-part> <tp:taxon-name-part taxon-name-part-type="species" reg="brachyspinus">brachyspinus</tp:taxon-name-part>
                	</tp:taxon-name><tp:taxon-authority>Yuan &amp; Chou, 1988</tp:taxon-authority><xref ref-type="fig" rid="F5">Figs 5</xref><xref ref-type="fig" rid="F6">, 6</xref><xref ref-type="fig" rid="F7">, 7</xref><tp:nomenclature-citation-list><tp:nomenclature-citation><tp:taxon-name><tp:taxon-name-part taxon-name-part-type="genus" reg="Elaphiceps">Elaphiceps</tp:taxon-name-part> <tp:taxon-name-part taxon-name-part-type="species" reg="brachyspinus">brachyspinus</tp:taxon-name-part></tp:taxon-name><comment> Yuan &amp; Chou, 1988: 75—<xref ref-type="bibr" rid="B16">Yuan 1993</xref>: 366; <xref ref-type="bibr" rid="B18">Yuan and Chou 2002</xref>: 115–116.</comment></tp:nomenclature-citation></tp:nomenclature-citation-list></tp:nomenclature><tp:treatment-sec sec-type="Material examined"><title>Material examined.</title><p>• 1♂ (<abbrev xmlns:xlink="http://www.w3.org/1999/xlink" content-type="institution" xlink:title="Institute of Entomology, Guizhou University, Guiyang, China" xlink:type="simple">GUGC</abbrev>), China, Hainan Province, Leduo Li Autonomous County, Jianfengling National Nature Reserve, 25-IV-2017, Liang-Jing Yang leg (no. EB001); • 1♀ (<abbrev xmlns:xlink="http://www.w3.org/1999/xlink" content-type="institution" xlink:title="Institute of Entomology, Guizhou University, Guiyang, China" xlink:type="simple">GUGC</abbrev>), China, Zhejiang Province, Quzhou City, Qujiang District, Medicine King Mountain, 28-V-2020, light trapping Xiao-Han Ye leg (no. EB002).</p></tp:treatment-sec><tp:treatment-sec sec-type="Description"><title>Description.</title><p>Body length: male 11.5 mm (<italic>n</italic> = 1), female 11.9 mm (<italic>n</italic> = 1); forewing length: male 9.0 mm (<italic>n</italic> = 1), female 9.4 mm (<italic>n</italic> = 1); width between humeral angles apices: male 3.6 mm (<italic>n</italic> = 1), female 3.7 mm (<italic>n</italic> = 1); the length of anterior rebranch: male 0.5 mm (<italic>n</italic> = 1), female 0.7 mm (<italic>n</italic> = 1).</p><p><bold><italic>Colouration</italic></bold>. General colour black, with yellow setae (Fig. <xref ref-type="fig" rid="F5">5A–C</xref>). Eyes dark yellow-brown. Forewing black, with brown areas. Abdomen black, with yellow pubescence; apex with yellowish brown stripes. Legs black except femur reddish brown.</p><fig id="F5" position="float" orientation="portrait"><object-id xmlns:xlink="http://www.w3.org/1999/xlink" content-type="doi" xlink:type="simple">10.3897/zookeys.1284.181440.figure5</object-id><object-id xmlns:xlink="http://www.w3.org/1999/xlink" content-type="arpha" xlink:type="simple">C4A4E6CC-533F-5D74-B3F6-4CDAE9964115</object-id><label>Figure 5.</label><caption><p><italic><tp:taxon-name><tp:taxon-name-part taxon-name-part-type="genus" reg="Elaphiceps">Elaphiceps</tp:taxon-name-part> <tp:taxon-name-part taxon-name-part-type="species" reg="brachyspinus">brachyspinus</tp:taxon-name-part></tp:taxon-name></italic> Yuan &amp; Chou, 1988. <bold>A</bold>. Head and pronotum, anterior view; <bold>B</bold>. Habitus, lateral view; <bold>C</bold>. Habitus, dorsal view; <bold>D</bold>. Forewing; <bold>E</bold>. Hindwing. Scale bars: 0.5 mm.</p></caption><graphic xmlns:xlink="http://www.w3.org/1999/xlink" xlink:href="zookeys-1284-113_article-181440__-g005.jpg" id="oo_1707389.jpg" position="float" orientation="portrait" xlink:type="simple"><uri content-type="original_file" xlink:type="simple">https://binary.pensoft.net/fig/1707389</uri></graphic></fig><p><bold><italic>Head and thorax</italic></bold>. Vertex with dorsal margins bow-shaped; ventral margins undulate (Fig. <xref ref-type="fig" rid="F5">5A</xref>). Frontoclypeal margins apically arcuate (Fig. <xref ref-type="fig" rid="F5">5A</xref>). Mesodorsal process tall and slender (Fig. <xref ref-type="fig" rid="F5">5B</xref>). In dorsal view, lateral and anterior rebranches bow-shaped. Lateral branch with distinct carina and weak ridge; carinae overall parallel (Fig. <xref ref-type="fig" rid="F5">5C</xref>). Anterior rebranch triangular and short (Fig. <xref ref-type="fig" rid="F5">5C</xref>). Posterior pronotal process curved, extending nearly to apex of first apical cell; apex contacting forewing margins (Fig. <xref ref-type="fig" rid="F5">5B</xref>).</p><p><bold><italic>Male genitalia</italic></bold>. Subgenital plates basally fused for more than half their length (Fig. <xref ref-type="fig" rid="F6">6D</xref>). Aedeagus slightly medially swollen and narrow at both ends in lateral view (Fig. <xref ref-type="fig" rid="F6">6E, F</xref>).</p><fig id="F6" position="float" orientation="portrait"><object-id xmlns:xlink="http://www.w3.org/1999/xlink" content-type="doi" xlink:type="simple">10.3897/zookeys.1284.181440.figure6</object-id><object-id xmlns:xlink="http://www.w3.org/1999/xlink" content-type="arpha" xlink:type="simple">41A7A8EE-A02A-5C57-9FF8-15820BEA4D2E</object-id><label>Figure 6.</label><caption><p><italic><tp:taxon-name><tp:taxon-name-part taxon-name-part-type="genus" reg="Elaphiceps">Elaphiceps</tp:taxon-name-part> <tp:taxon-name-part taxon-name-part-type="species" reg="brachyspinus">brachyspinus</tp:taxon-name-part></tp:taxon-name></italic> Yuan &amp; Chou, 1988. <bold>A, B, D</bold>. Male genitalia, lateral, posterior and ventral view; <bold>C</bold>. Style, dorsal view, <bold>E, F</bold>. Aedeagus, lateral, posterior view; <bold>G</bold>. Lateral plate. Scale bars: 0.2 mm.</p></caption><graphic xmlns:xlink="http://www.w3.org/1999/xlink" xlink:href="zookeys-1284-113_article-181440__-g006.jpg" id="oo_1707390.jpg" position="float" orientation="portrait" xlink:type="simple"><uri content-type="original_file" xlink:type="simple">https://binary.pensoft.net/fig/1707390</uri></graphic></fig><p><bold><italic>Female genitalia</italic></bold>. Valvulae II knife-shaped, apex submedially slightly widened; dorsal margin basally obliquely straight (Fig. <xref ref-type="fig" rid="F7">7E</xref>).</p><fig id="F7" position="float" orientation="portrait"><object-id xmlns:xlink="http://www.w3.org/1999/xlink" content-type="doi" xlink:type="simple">10.3897/zookeys.1284.181440.figure7</object-id><object-id xmlns:xlink="http://www.w3.org/1999/xlink" content-type="arpha" xlink:type="simple">A0CEFA58-9D4E-5327-AF43-2CF337F0ECE9</object-id><label>Figure 7.</label><caption><p><italic><tp:taxon-name><tp:taxon-name-part taxon-name-part-type="genus" reg="Elaphiceps">Elaphiceps</tp:taxon-name-part> <tp:taxon-name-part taxon-name-part-type="species" reg="brachyspinus">brachyspinus</tp:taxon-name-part></tp:taxon-name></italic> Yuan &amp; Chou, 1988. <bold>A</bold>. Female genitalia, lateral view; <bold>B</bold>. Female genitalia, ventral view; <bold>C</bold>. Sternite VII, ventral view; <bold>D</bold>. Valvifer I and valvulae I, lateral view; <bold>E</bold>. Valvulae II, lateral view; <bold>F</bold>. Valvifer II and gonoplac, lateral view. Scale bar: 0.2 mm.</p></caption><graphic xmlns:xlink="http://www.w3.org/1999/xlink" xlink:href="zookeys-1284-113_article-181440__-g007.jpg" id="oo_1707391.jpg" position="float" orientation="portrait" xlink:type="simple"><uri content-type="original_file" xlink:type="simple">https://binary.pensoft.net/fig/1707391</uri></graphic></fig></tp:treatment-sec><tp:treatment-sec sec-type="Distribution"><title>Distribution.</title><p>China (Fujian, Guangxi, Jiangxi, Hainan, Zhejiang).</p></tp:treatment-sec><tp:treatment-sec sec-type="Note"><title>Note.</title><p>Notably, the male is described here for the first time, and the species is newly recorded from Hainan and Zhejiang Provinces, which constitute new distribution records.</p></tp:treatment-sec><ref-list><ref id="B16"><mixed-citation xmlns:xlink="http://www.w3.org/1999/xlink" xlink:type="simple">Yuan F (1993) Rare insects of Wuyishan Nature Reserve: <italic><tp:taxon-name><tp:taxon-name-part taxon-name-part-type="genus">Elaphiceps</tp:taxon-name-part></tp:taxon-name></italic> and <italic><tp:taxon-name><tp:taxon-name-part taxon-name-part-type="genus">Hypsauchenia</tp:taxon-name-part></tp:taxon-name></italic> (<tp:taxon-name><tp:taxon-name-part taxon-name-part-type="order">Hemiptera</tp:taxon-name-part></tp:taxon-name>: <tp:taxon-name><tp:taxon-name-part taxon-name-part-type="family">Membracidae</tp:taxon-name-part></tp:taxon-name>). In: Zhao Fuxiu (Ed.) Scientific Survey Report of Wuyishan Nature Reserve. Fujian Science and Technology Press, Fuzhou, 366–368.</mixed-citation></ref><ref id="B18"><mixed-citation xmlns:xlink="http://www.w3.org/1999/xlink" xlink:type="simple">Yuan F, Chou I (2002) Fauna Sinica. <tp:taxon-name><tp:taxon-name-part taxon-name-part-type="class">Insecta</tp:taxon-name-part></tp:taxon-name> (Vol. 28). <tp:taxon-name><tp:taxon-name-part taxon-name-part-type="suborder">Homoptera</tp:taxon-name-part></tp:taxon-name><tp:taxon-name><tp:taxon-name-part taxon-name-part-type="superfamily">Membracoidea</tp:taxon-name-part></tp:taxon-name>. Science Press, Beijing, 590 pp.</mixed-citation></ref></ref-list></tp:taxon-treatment>
