# Supplementary material for: Review of treehopper genus Elaphiceps Buckton, 1903 (Hemiptera, Membracidae, Centrotinae), with the first description of the male of E. brachyspinus Yuan & Chou, 1988
Source: Zookeys. 2026 Jul 3;1284:113–28. doi: 10.3897/zookeys.1284.181440 (PMC13354987; doi:10.3897/zookeys.1284.181440)
Supplement: XML Treatment for Elaphiceps javanensis [file zookeys.1284.181440-treatment4.xml]

<!DOCTYPE tp:taxon-treatment
  PUBLIC "-//TaxonX//DTD Taxonomic Treatment Publishing DTD v0 20100105//EN" "tax-treatment-NSO.dtd">
<tp:taxon-treatment xmlns:tp="http://www.plazi.org/taxpub"><tp:treatment-meta><kwd-group><label>Taxon classification</label><kwd>
              <named-content content-type="kingdom">Animalia</named-content>
            </kwd><kwd>
              <named-content content-type="order">Hemiptera</named-content>
            </kwd><kwd>
              <named-content content-type="family">Membracidae</named-content>
            </kwd></kwd-group><mixed-citation publication-type="journal"><person-group><name><surname>Li</surname><given-names>Feng-E</given-names></name><name><surname>Long</surname><given-names>Jian-Kun</given-names></name><name><surname>Chang</surname><given-names>Zhi-Min</given-names></name><name><surname>Yang</surname><given-names>Lin</given-names></name><name><surname>Chen</surname><given-names>Xiang-Sheng</given-names></name></person-group><article-title>Review of treehopper genus <italic><tp:taxon-name><tp:taxon-name-part taxon-name-part-type="genus" reg="Elaphiceps">Elaphiceps</tp:taxon-name-part></tp:taxon-name></italic> Buckton, 1903 (<tp:taxon-name><tp:taxon-name-part taxon-name-part-type="order" reg="Hemiptera">Hemiptera</tp:taxon-name-part></tp:taxon-name>, <tp:taxon-name><tp:taxon-name-part taxon-name-part-type="family" reg="Membracidae">Membracidae</tp:taxon-name-part></tp:taxon-name>, <tp:taxon-name><tp:taxon-name-part taxon-name-part-type="subfamily" reg="Centrotinae">Centrotinae</tp:taxon-name-part></tp:taxon-name>), with the first description of the male of <italic><tp:taxon-name><tp:taxon-name-part taxon-name-part-type="genus" reg="Elaphiceps">E.</tp:taxon-name-part> <tp:taxon-name-part taxon-name-part-type="species" reg="brachyspinus">brachyspinus</tp:taxon-name-part></tp:taxon-name></italic> Yuan &amp; Chou, 1988</article-title><source>Zookeys</source><day>03</day><month>07</month><year>2026</year><volume>1284</volume><fpage>113</fpage><lpage>128</lpage><pub-id pub-id-type="doi">10.3897/zookeys.1284.181440</pub-id></mixed-citation></tp:treatment-meta><tp:nomenclature><tp:taxon-name><object-id xmlns:xlink="http://www.w3.org/1999/xlink" content-type="arpha" xlink:type="simple">0D4322A6-8C41-52AF-B0A7-8A2B6AEEE892</object-id>
                		<tp:taxon-name-part taxon-name-part-type="genus" reg="Elaphiceps">Elaphiceps</tp:taxon-name-part> <tp:taxon-name-part taxon-name-part-type="species" reg="javanensis">javanensis</tp:taxon-name-part>
                	</tp:taxon-name><tp:taxon-authority>Funkhouser, 1937</tp:taxon-authority><xref ref-type="fig" rid="F8">Fig. 8</xref><tp:nomenclature-citation-list><tp:nomenclature-citation><tp:taxon-name><tp:taxon-name-part taxon-name-part-type="genus" reg="Elaphiceps">Elaphiceps</tp:taxon-name-part> <tp:taxon-name-part taxon-name-part-type="species" reg="javanensis">javanensis</tp:taxon-name-part></tp:taxon-name><comment> Funkhouser, 1937: 121–122.</comment></tp:nomenclature-citation></tp:nomenclature-citation-list></tp:nomenclature><tp:treatment-sec sec-type="Description"><title>Description.</title><p><bold><italic>Colouration</italic></bold>. General colour reddish brown, with gold hairs (Fig. <xref ref-type="fig" rid="F8">8A–C</xref>). Eyes pale yellow-brown; ocelli orange-yellow. Thorax brown, with yellow pubescence. Legs pale brown; tarsi and claws dark brown.</p><fig id="F8" position="float" orientation="portrait"><object-id xmlns:xlink="http://www.w3.org/1999/xlink" content-type="doi" xlink:type="simple">10.3897/zookeys.1284.181440.figure8</object-id><object-id xmlns:xlink="http://www.w3.org/1999/xlink" content-type="arpha" xlink:type="simple">5B6FF44E-71A5-5B93-A380-F573017D911B</object-id><label>Figure 8.</label><caption><p><italic><tp:taxon-name><tp:taxon-name-part taxon-name-part-type="genus" reg="Elaphiceps">Elaphiceps</tp:taxon-name-part> <tp:taxon-name-part taxon-name-part-type="species" reg="javanensis">javanensis</tp:taxon-name-part></tp:taxon-name></italic> Funkhouser, 1937. <bold>A</bold>. Head and pronotum, anterior view; <bold>B</bold>. Habitus, lateral view; <bold>C</bold>. Habitus, dorsal view; <bold>D</bold>. Forewing; <bold>E</bold>. Scutellum; <bold>F</bold>. Labels. Photos: Gary Ouellette, © Department of Entomology, Smithsonian National Museum of Natural History (<named-content xmlns:xlink="http://www.w3.org/1999/xlink" content-type="dwc:institutional_code" xlink:title="Smithsonian Institution, National Museum of Natural History" xlink:href="https://scientific-collections.gbif.org/institution/586ee56e-b0fe-4dff-b7f9-aeb104f3308a" xlink:type="simple">USNM</named-content>), <ext-link xmlns:xlink="http://www.w3.org/1999/xlink" xlink:href="http://n2t.net/ark:/65665/3965d9e0e-554e-4572-8dc8-a31898b4d4c6" ext-link-type="uri" xlink:type="simple">http://n2t.net/ark:/65665/3965d9e0e-554e-4572-8dc8-a31898b4d4c6</ext-link>.</p></caption><graphic xmlns:xlink="http://www.w3.org/1999/xlink" xlink:href="zookeys-1284-113_article-181440__-g008.jpg" id="oo_1707392.jpg" position="float" orientation="portrait" xlink:type="simple"><uri content-type="original_file" xlink:type="simple">https://binary.pensoft.net/fig/1707392</uri></graphic></fig><p><bold><italic>Head and thorax</italic></bold>. Head with longitudinal median carina; vertex with dorsal margins distinctly bow-shaped; ventral margins undulate (Fig. <xref ref-type="fig" rid="F8">8A</xref>). Frontoclypeal margins apically triangular (Fig. <xref ref-type="fig" rid="F8">8A</xref>). Metopidium strongly convex in lateral view (Fig. <xref ref-type="fig" rid="F8">8B</xref>). Mesodorsal process short and stocky (Fig. <xref ref-type="fig" rid="F8">8A</xref>). In dorsal view, lateral branch extends laterally and dorsally, then runs slightly downward. Anterior rebranch triangular, with curved apex (Fig. <xref ref-type="fig" rid="F8">8C</xref>). Posterior pronotal process arced and inwardly concave; apex extending beyond midpoint of first apical cell and contacting forewing margins along approximately one-third of its length (Fig. <xref ref-type="fig" rid="F8">8B</xref>).</p></tp:treatment-sec><tp:treatment-sec sec-type="Distribution"><title>Distribution.</title><p>Indonesia (Java).</p></tp:treatment-sec><tp:treatment-sec sec-type="Note"><title>Note.</title><p>The present interpretation of the species is based on photographs of the holotype provided by the Department of Entomology, Smithsonian National Museum of Natural History (<named-content xmlns:xlink="http://www.w3.org/1999/xlink" content-type="dwc:institutional_code" xlink:title="Smithsonian Institution, National Museum of Natural History" xlink:href="https://scientific-collections.gbif.org/institution/586ee56e-b0fe-4dff-b7f9-aeb104f3308a" xlink:type="simple">USNM</named-content>).</p></tp:treatment-sec></tp:taxon-treatment>
