# Supplementary material for: Review of treehopper genus Elaphiceps Buckton, 1903 (Hemiptera, Membracidae, Centrotinae), with the first description of the male of E. brachyspinus Yuan & Chou, 1988
Source: Zookeys. 2026 Jul 3;1284:113–28. doi: 10.3897/zookeys.1284.181440 (PMC13354987; doi:10.3897/zookeys.1284.181440)
Supplement: XML Treatment for Elaphiceps neocervus [file zookeys.1284.181440-treatment5.xml]

<!DOCTYPE tp:taxon-treatment
  PUBLIC "-//TaxonX//DTD Taxonomic Treatment Publishing DTD v0 20100105//EN" "tax-treatment-NSO.dtd">
<tp:taxon-treatment xmlns:tp="http://www.plazi.org/taxpub"><tp:treatment-meta><kwd-group><label>Taxon classification</label><kwd>
              <named-content content-type="kingdom">Animalia</named-content>
            </kwd><kwd>
              <named-content content-type="order">Hemiptera</named-content>
            </kwd><kwd>
              <named-content content-type="family">Membracidae</named-content>
            </kwd></kwd-group><mixed-citation publication-type="journal"><person-group><name><surname>Li</surname><given-names>Feng-E</given-names></name><name><surname>Long</surname><given-names>Jian-Kun</given-names></name><name><surname>Chang</surname><given-names>Zhi-Min</given-names></name><name><surname>Yang</surname><given-names>Lin</given-names></name><name><surname>Chen</surname><given-names>Xiang-Sheng</given-names></name></person-group><article-title>Review of treehopper genus <italic><tp:taxon-name><tp:taxon-name-part taxon-name-part-type="genus" reg="Elaphiceps">Elaphiceps</tp:taxon-name-part></tp:taxon-name></italic> Buckton, 1903 (<tp:taxon-name><tp:taxon-name-part taxon-name-part-type="order" reg="Hemiptera">Hemiptera</tp:taxon-name-part></tp:taxon-name>, <tp:taxon-name><tp:taxon-name-part taxon-name-part-type="family" reg="Membracidae">Membracidae</tp:taxon-name-part></tp:taxon-name>, <tp:taxon-name><tp:taxon-name-part taxon-name-part-type="subfamily" reg="Centrotinae">Centrotinae</tp:taxon-name-part></tp:taxon-name>), with the first description of the male of <italic><tp:taxon-name><tp:taxon-name-part taxon-name-part-type="genus" reg="Elaphiceps">E.</tp:taxon-name-part> <tp:taxon-name-part taxon-name-part-type="species" reg="brachyspinus">brachyspinus</tp:taxon-name-part></tp:taxon-name></italic> Yuan &amp; Chou, 1988</article-title><source>Zookeys</source><day>03</day><month>07</month><year>2026</year><volume>1284</volume><fpage>113</fpage><lpage>128</lpage><pub-id pub-id-type="doi">10.3897/zookeys.1284.181440</pub-id></mixed-citation></tp:treatment-meta><tp:nomenclature><tp:taxon-name><object-id xmlns:xlink="http://www.w3.org/1999/xlink" content-type="arpha" xlink:type="simple">88F98E37-BFC4-53C4-86F6-1C9ED02D7E6A</object-id>
                		<tp:taxon-name-part taxon-name-part-type="genus" reg="Elaphiceps">Elaphiceps</tp:taxon-name-part> <tp:taxon-name-part taxon-name-part-type="species" reg="neocervus">neocervus</tp:taxon-name-part>
                	</tp:taxon-name><tp:taxon-authority>Yuan &amp; Chou, 1988</tp:taxon-authority><xref ref-type="fig" rid="F9">Figs 9</xref><xref ref-type="fig" rid="F10">, 10</xref><tp:nomenclature-citation-list><tp:nomenclature-citation><tp:taxon-name><tp:taxon-name-part taxon-name-part-type="genus" reg="Elaphiceps">Elaphiceps</tp:taxon-name-part> <tp:taxon-name-part taxon-name-part-type="species" reg="necervus">necervus</tp:taxon-name-part></tp:taxon-name><comment> Yuan &amp; Chou, 1988: 75—<xref ref-type="bibr" rid="B16">Yuan 1993</xref>: 366; <xref ref-type="bibr" rid="B18">Yuan and Chou 2002</xref>: 114–115.</comment></tp:nomenclature-citation></tp:nomenclature-citation-list></tp:nomenclature><tp:treatment-sec sec-type="Material examined"><title>Material examined.</title><p>• 1♀ (<abbrev xmlns:xlink="http://www.w3.org/1999/xlink" content-type="institution" xlink:title="Institute of Entomology, Guizhou University, Guiyang, China" xlink:type="simple">GUGC</abbrev>), China, Guizhou Province, Anshun City, Ziyun Miao and Bouyei Autonomous County, Nazuo Village, 8-VI-2019, Yong-Qing Fang leg (no. EN001); • 1♀ (<abbrev xmlns:xlink="http://www.w3.org/1999/xlink" content-type="institution" xlink:title="Institute of Entomology, Guizhou University, Guiyang, China" xlink:type="simple">GUGC</abbrev>), China, Guizhou Province, Anshun City, Ziyun Miao and Bouyei Autonomous County, Luga Village, 3-VII-2019, Yong-Qing Fang leg (no. EN002); • 1♀ (<abbrev xmlns:xlink="http://www.w3.org/1999/xlink" content-type="institution" xlink:title="Institute of Entomology, Guizhou University, Guiyang, China" xlink:type="simple">GUGC</abbrev>), China, Yunnan Province, Puer City, Simao District, Puer Sun River National Park, 27-VI-2019, Feng-E Li leg (no. EN003); • 1♀ (<abbrev xmlns:xlink="http://www.w3.org/1999/xlink" content-type="institution" xlink:title="Institute of Entomology, Guizhou University, Guiyang, China" xlink:type="simple">GUGC</abbrev>), China, Hainan Province, Leduo Li Autonomous County, Jianfeng Town, Hainan Jianfengling National Nature Reserve, 12-V-2021, Lan Zhang leg (no. EN004).</p></tp:treatment-sec><tp:treatment-sec sec-type="Description"><title>Description.</title><p>Body length: female 11.5–12.1 mm (<italic>n</italic> = 4); forewing length: female 10.5–10.6 mm (<italic>n</italic> = 4); width between humeral angles apices: female 4.0–4.1 mm (<italic>n</italic> = 4); length of anterior rebranch: female 1.5–1.7 mm (<italic>n</italic> = 4).</p><p><bold><italic>Colouration</italic></bold>. General colour black, with yellow setae (Fig. <xref ref-type="fig" rid="F9">9A–C</xref>). Eyes yellow-brown, with black maculae; ocelli dark orange. Forewing black, infused with reddish brown. Abdomen, with white and yellow pubescence. Legs black.</p><fig id="F9" position="float" orientation="portrait"><object-id xmlns:xlink="http://www.w3.org/1999/xlink" content-type="doi" xlink:type="simple">10.3897/zookeys.1284.181440.figure9</object-id><object-id xmlns:xlink="http://www.w3.org/1999/xlink" content-type="arpha" xlink:type="simple">AE29EAF0-191B-5837-BC53-0A5126F51E98</object-id><label>Figure 9.</label><caption><p><italic><tp:taxon-name><tp:taxon-name-part taxon-name-part-type="genus" reg="Elaphiceps">Elaphiceps</tp:taxon-name-part> <tp:taxon-name-part taxon-name-part-type="species" reg="necervus">necervus</tp:taxon-name-part></tp:taxon-name></italic> Yuan &amp; Chou, 1988. <bold>A</bold>. Head and pronotum, anterior view; <bold>B</bold>. Habitus, lateral view; <bold>C</bold>. Habitus, dorsal view; <bold>D</bold>. Forewing; <bold>E</bold>. Hindwing. Scale bars: 0.5 mm.</p></caption><graphic xmlns:xlink="http://www.w3.org/1999/xlink" xlink:href="zookeys-1284-113_article-181440__-g009.jpg" id="oo_1707393.jpg" position="float" orientation="portrait" xlink:type="simple"><uri content-type="original_file" xlink:type="simple">https://binary.pensoft.net/fig/1707393</uri></graphic></fig><p><bold><italic>Head and thorax</italic></bold>. Vertex with dorsal margins bow-shaped; ventral margins undulate. Frontoclypeal margins apically rather blunt (Fig. <xref ref-type="fig" rid="F9">9A</xref>). Mesodorsal process tall and slender (Fig. <xref ref-type="fig" rid="F9">9B</xref>). In dorsal view, lateral and anterior rebranches bow-shaped. Lateral branch with a distinct carina and a weak ridge. Anterior rebranch elongate, horn-like, about one-fifth of length of lateral branch (Fig. <xref ref-type="fig" rid="F9">9C</xref>). Posterior pronotal process slightly curved to almost straight, its apex slightly distant from forewing margins (Fig. <xref ref-type="fig" rid="F9">9B</xref>).</p><p><bold><italic>Female genitalia</italic></bold>. Valvulae II knife-shaped, with apical half slightly widened; dorsal margin slightly convex at basal quarter (Fig. <xref ref-type="fig" rid="F10">10E</xref>).</p><fig id="F10" position="float" orientation="portrait"><object-id xmlns:xlink="http://www.w3.org/1999/xlink" content-type="doi" xlink:type="simple">10.3897/zookeys.1284.181440.figure10</object-id><object-id xmlns:xlink="http://www.w3.org/1999/xlink" content-type="arpha" xlink:type="simple">8C30D450-4E5A-5A51-ACD2-76979497C4F8</object-id><label>Figure 10.</label><caption><p><italic><tp:taxon-name><tp:taxon-name-part taxon-name-part-type="genus" reg="Elaphiceps">Elaphiceps</tp:taxon-name-part> <tp:taxon-name-part taxon-name-part-type="species" reg="necervus">necervus</tp:taxon-name-part></tp:taxon-name></italic> Yuan &amp; Chou, 1988. <bold>A</bold>. Female genitalia, lateral view; <bold>B</bold>. Female genitalia, ventral view; <bold>C</bold>. Sternite VII, ventral view; <bold>D</bold>. Valvifer I and valvulae I, lateral view; <bold>E</bold>. Valvulae II, lateral view; <bold>F</bold>. Valvifer II and gonoplac, lateral view. Scale bar: 0.2 mm.</p></caption><graphic xmlns:xlink="http://www.w3.org/1999/xlink" xlink:href="zookeys-1284-113_article-181440__-g010.jpg" id="oo_1707394.jpg" position="float" orientation="portrait" xlink:type="simple"><uri content-type="original_file" xlink:type="simple">https://binary.pensoft.net/fig/1707394</uri></graphic></fig></tp:treatment-sec><tp:treatment-sec sec-type="Distribution"><title>Distribution.</title><p>China (Fujian, Guizhou, Hainan, Sichuan, Yunnan).</p></tp:treatment-sec><tp:treatment-sec sec-type="Note"><title>Note.</title><p>New distribution records are reported from Hainan and Guizhou Provinces.</p></tp:treatment-sec><ref-list><ref id="B16"><mixed-citation xmlns:xlink="http://www.w3.org/1999/xlink" xlink:type="simple">Yuan F (1993) Rare insects of Wuyishan Nature Reserve: <italic><tp:taxon-name><tp:taxon-name-part taxon-name-part-type="genus">Elaphiceps</tp:taxon-name-part></tp:taxon-name></italic> and <italic><tp:taxon-name><tp:taxon-name-part taxon-name-part-type="genus">Hypsauchenia</tp:taxon-name-part></tp:taxon-name></italic> (<tp:taxon-name><tp:taxon-name-part taxon-name-part-type="order">Hemiptera</tp:taxon-name-part></tp:taxon-name>: <tp:taxon-name><tp:taxon-name-part taxon-name-part-type="family">Membracidae</tp:taxon-name-part></tp:taxon-name>). In: Zhao Fuxiu (Ed.) Scientific Survey Report of Wuyishan Nature Reserve. Fujian Science and Technology Press, Fuzhou, 366–368.</mixed-citation></ref><ref id="B18"><mixed-citation xmlns:xlink="http://www.w3.org/1999/xlink" xlink:type="simple">Yuan F, Chou I (2002) Fauna Sinica. <tp:taxon-name><tp:taxon-name-part taxon-name-part-type="class">Insecta</tp:taxon-name-part></tp:taxon-name> (Vol. 28). <tp:taxon-name><tp:taxon-name-part taxon-name-part-type="suborder">Homoptera</tp:taxon-name-part></tp:taxon-name><tp:taxon-name><tp:taxon-name-part taxon-name-part-type="superfamily">Membracoidea</tp:taxon-name-part></tp:taxon-name>. Science Press, Beijing, 590 pp.</mixed-citation></ref></ref-list></tp:taxon-treatment>
